# Supplementary material for: Effects of T-Type Calcium Channel Blockers on Renal Function and Aldosterone in Patients with Hypertension: A Systematic Review and Meta-Analysis
Source: PLoS One. 2014 Oct 17;9(10):e109834. doi: 10.1371/journal.pone.0109834 (PMC4201480; doi:10.1371/journal.pone.0109834)
Supplement: File S3 — PDF files of twenty-four studies included in the meta-analysis. (ZIP) [file pone.0109834.s007.zip]

Archive with 26 entries (25 files):
- Supporting information-PDF files/
- Supporting information-PDF files/12. Int J Cardiol 2013[166(2)]448-452.pdf
- Supporting information-PDF files/13. Am J Nephrol 2012[35(5)]416-423.pdf
- Supporting information-PDF files/14. Clin Cardiol 2011[34(6)]372-377.pdf
- Supporting information-PDF files/15. Hypertens Res 2011[34(2)]268-273.pdf
- Supporting information-PDF files/16. Hypertens Res 2011[34(8)]935-941.pdf
- Supporting information-PDF files/17. Int Heart J 2010[51(3)]188-192.pdf
- Supporting information-PDF files/18. Am J Med Sci 2010[339(2)]157-163.pdf
- Supporting information-PDF files/19. Hypertens Res 2009[32(8)]670-674.pdf
- Supporting information-PDF files/20. J Atheroscler Thromb 2009[16(5)]568-575.pdf
- Supporting information-PDF files/21. Hypertens Res 2009[32(4)]270-275.pdf
- Supporting information-PDF files/22. Expert Rev Cardiovasc Ther 2008[6(10)]1347-1355.pdf
- Supporting information-PDF files/23. Hypertens Res 2007[30(8)]691-697.pdf
- Supporting information-PDF files/24. Am J Med Sci 2007[333(6)]321-326.pdf
- Supporting information-PDF files/25. Hypertens Res 2007[30(7)]621-626.pdf
- Supporting information-PDF files/26. Hypertens Res 2005[28(11)]889-894.pdf
- Supporting information-PDF files/27. Intern Med 2004[43(7)]561-565.pdf
- Supporting information-PDF files/28. Ren Fail 2003[25(5)]681-689.pdf
- Supporting information-PDF files/29. Clinical drug of the world 2013[34(7)]401-404.pdf
- Supporting information-PDF files/30. Chinese Medicine 2012[9(14)] 95-96+99.pdf
- Supporting information-PDF files/31. China Pharmaceutical Guide 2012[10(27)]201-202.pdf
- Supporting information-PDF files/32. Journal of China Modern Medicine 2011[13(11)]54-56.pdf
- Supporting information-PDF files/33. Arzneimittelforschung 2009[59(12)]647-650.pdf
- Supporting information-PDF files/34. J Nephrol 2004[17(2)]261-269.pdf
- Supporting information-PDF files/35. Am J Hypertens 2003[16(2)]116-122.pdf
- Supporting information-PDF files/~$pporting information.doc
